# Supplementary material for: AMPK Deficiency Increases DNA Methylation and Aggravates Colorectal Tumorigenesis in AOM/DSS Mice
Source: Genes (Basel). 2024 Jun 25;15(7):835. doi: 10.3390/genes15070835 (PMC11276171; doi:10.3390/genes15070835)
Supplement: Supplementary file 1 [file genes-15-00835-s001.zip]

Archive with 2 entries (2 files):
- genes-3051937-supplementary.pdf
- Figure S1.pptx
